# Supplementary material for: The Memory Gene, Murashka, Is a Regulator of Notch Signalling and Controls the Size of the Drosophila Germline Stem Cell Niche
Source: Biomolecules. 2025 Jul 26;15(8):1082. doi: 10.3390/biom15081082 (PMC12383540; doi:10.3390/biom15081082)
Supplement: Supplementary file 1 [file biomolecules-15-01082-s001.zip]

Archive with 1 entries (1 files):
- biomolecules-3675791-supplementary.pdf
